# Supplementary material for: Expression, Regulation, and Function of β-Defensins in the Bovine Mammary Glands: Current Knowledge and Future Perspectives
Source: Animals (Basel). 2023 Oct 31;13(21):3372. doi: 10.3390/ani13213372 (PMC10650070; doi:10.3390/ani13213372)
Supplement: Supplementary file 1 [file animals-13-03372-s001.zip]

Archive with 1 entries (1 files):
- animals-2652245-supplementary.pdf
